# Supplementary material for: Chronic Hepatitis B in the Transplant Setting: A 30-Year Experience in a Single Tertiary Italian Center
Source: Viruses. 2025 Mar 21;17(4):454. doi: 10.3390/v17040454 (PMC12030929; doi:10.3390/v17040454)
Supplement: Supplementary file 1 [file viruses-17-00454-s001.zip]

Archive with 1 entries (1 files):
- viruses-3484573-supplementary.pdf
